# Supplementary material for: Estimation of Fish Biomass Using Environmental DNA
Source: PLoS One. 2012 Apr 26;7(4):e35868. doi: 10.1371/journal.pone.0035868 (PMC3338542; doi:10.1371/journal.pone.0035868)
Supplement: Table S1 — Multiple alignment for all fish species in Lake Biwa. We obtained all available cytochrome b sequences for all fish species known to habit in Lake Biwa. The consensus sequence for each fish species was determined by the EDNAFULL scoring matrix in eBioX software (http://www.ebioinformatics.org/index.html). The multiple alignment was performed using the Kalign algorithm in eBioX. Asterisks indicate non-target species that could potentially be amplified by our primer set (see Materials and Methods for details). (XLS) [file pone.0035868.s002.xls]

## Sheet: Sheet1
Species	Sequence (5'>3')	Mismatch vs CpCyB_496F	Mismatch vs CpCyB_573R
Abbottina rivularis	GGTGGATTCTCCGTAGATAACGCAACACTCACACGGTTCTTCGCATTCCACTTCTTATTACCATTCGTCATCACCGCC	4	5
Acheilognathus cyanostigma	GGCGGATTTTCAGTAGACAACGCAACCCTCACCCGATTTTTCGCCTTCCACTTCCTTCTTCCATTCATCGTCGCCGCG	4	8
Acheilognathus rhombeus	GGGGGATTTTCGGTAGACAACGCAACCCTCACCCGATTTTTCGCTTTCCACTTCCTCCTCCCATTTATCGTTGCCGCC	5	5
Acheilognathus tabira tabira	GGTGGATTCTCAGTAGACAACGCAACCCTCACCCGATTTTTCGCCTTCCACTTCCTCCTCCCATTCGTCGTTGCTGCA	2	7
Anguilla japonica	GGAGGCTTCTCAGTTGACAACGCCACATTAACCCGATTCTTCGCATTCCACTTCCTATTTCCATTTGTAGTTGCCGGC	4	5
Biwia zezera	GGGGGCTTTTCAGTAGATAACGCAACACTAACACGATTCTTCGCATTCCACTTCTTACTGCCGTTCATCATTGCCGCC	5	5
Carassius auratus langsdorfi	GGAGGCTTCTCCGTAGATAATGCAACATTAACACGATTCTTCGCATTTCACTTCCTCCTACCATTTATCATCGCTGCC	4	5
Carassius cuvieri	GGAGGCTTCTCCGTAGACAATGCAACATTGACACGATTCTTCGCATTTCACTTCCTTCTACCATTCATTGTCGCTGCC	3	6
Cobitis biwae	GGCGGATTTTCAGTAGATAATGCAACACTAACACGATTCTTTGCCTTCCACTTCCTCTTTCCCTTCATTATTGCTGCG	4	8
Cobitis sp.2 subsp.4	GGTGGATTCTCAGTAGATAATGCAACACTAACACGATTCTTTGCCTTCCATTTCCTCTTGCCCTTCATCATTGCCGCA	2	8
Coreoperca kawamebari	GGCGGCTTCTCAGTAGATAACGCCACCCTCACTCGCTTCTTTGCCTTCCACTTCCTCTTCCCTTTTATTATTGCAGCC	4	6
Cottus pollux	GGCGGCTTCTCAGTAGATAACGCCACCCTCACACGATTCTTCGCCTTCCACTTCCTATTCCCATTTGTAATTGCAGGT	4	6
Cottus reini	GGCGGCTTCTCAGTAGACAACGCCACCCTAACCCGGTTCTTTGCCTTCCACTTCCTCTTCCCCTTCGTAATTGCAGGT	3	9
Ctenopharyngodon idellus	GGTGGCTTCTCAGTAGATAATGCAACACTAACACGATTTTTCGCATTCCATTTCCTATTACCATTCATCGTCGCCGCC	2	6
Hemibarbus barbus	GGCGGCTTTTCAGTAGATAATGCAACACTAACACGATTCTTCGCCTTCCACTTCCTGCTCCCATTTGTTATTGCCGGC	4	3
Hemibarbus labeo	GGCGGCTTTTCAGTAGATAATGCAACACTAACACGATTCTTCGCCTTCCACTTCCTGCTCCCATTTGTTATTGCCGGC	4	3
Hemibarbus longirostris	GGGGGCTTCTCAGTAGACAACGCGACACTAACACGGTTCTTCGCCTTCCATTTCCTTCTTCCGTTCGTCATTGCTGGT	3	8
Hemigrammocypris rasborella	GGTGGCTTTTCAGTAGACAATGCAACACTAACACGGTTCTTCGCATTCCACTTCCTGTTACCATTCGTAATCGCCGCC	2	5
Hypomesus nipponensis	GGAGGCTTCTCAGTTGACAGCGCTACCCTTACCCGCTTCTTCGCCTTCCACTTTATCCTCCCTTTCATTATTGCCGCG	5	6
Hypophthalmichthys molitrix	GGTGGCTTTTCAGTAGACAATGCAACACTAACACGATTCTTCGCATTCCACTTCCTCCTACCTTTTGTCGTCACCGCC	2	6
Ischikauia steenackeri	GGTGGCTTCTCAGTAGACAATGCAACATTAACACGATTCTTCGCATTCCACTTCCTGCTGCCATTCGTCGTCGCCGCC	1	6
Lefua echigonia	GGGGGCTTTTCAGTAGATAATGCAACGTTAACCCGATTCTTTGCTTTCCACTTCTTATTCCCATTTATTATTGCTGCG	4	5
Lepomis macrochirus	GGCGGCTTCTCAGTAGACAATGCCACCCTCACCCGGTTCTTTGCCTTCCACTTCCTATTCCCCTTCATCATTGCCGCC	2	6
Lethenteron reissneri	GGCGGTTTCTCAGTATCAAACGCTACTTTAACCCGATTCTTCACATTCCATTTTATTCTACCATTTATTCTAGCCGCA	6	5
Liobagrus reini	GGCGGCTTCTCCGTAGACAATGCAACACTAACACGCTTTTTCGCATTCCATTTCCTCCTCCCATTCGCAATCATTGCT	3	10
Micropterus dolomieu	GGCGGCTTCTCAGTCGACAATGCCACCCTCACCCGCTTCTTTGCCTTCCATTTCTTATTTCCTTTTGTCATCGCTGCT	3	7
Micropterus salmoides	GGCGGCTTCTCAGTCGACAATGCCACCCTCACCCGCTTCTTTGCCTTCCATTTCCTATTTCCATTTGTCATCGCTGCC	3	5
Misgurnus anguillicaudatus	GGTGGATTCTCAGTAGACAACGCAACACTAACACGATTCTTTGCCTTTCACTTCCTCTTACCCTTCATTATTGCTGCA	2	7
Mylopharyngodon piceus	GGTGGGTTCTCAGTAGACAATGCAACGCTAACACGATTCTTCGCTTTCCACTTCCTACTACCATTTGTCGTCGCCGCC	0	3	*
Niwaella delicata	GGTGGCTTCTCCGTTGATAATGCAACTTTAACACGATTTTTTGCCTTCCACTTCCTCCTACCCTTTATTATTGCCGCA	4	4
Odontobutis obscura	GGCGGCTTTTCCGTAGACAATGCAACCCTAACCCGATTCTTTGCATTCCATTTCCTTCTACCATTCATCATTGCAGCT	4	6
Oncorhynchus masou ishikawae	GGCGGGTTCTCTGTCGACAACGCCACTCTGACACGATTTTTCGCCTTTCACTTCTTATTCCCTTTCGTCATTACAGCT	4	8
Oncorhynchus masou masou	GGCGGGTTCTCTGTCGACAACGCCACTCTGACACGATTTTTCGCCTTTCACTTCTTATTCCCTTTCGTCATTACAGCT	4	8
Oncorhynchus mykiss	GGGGGCTTCTCCGTTGACAACGCCACTCTAACACGATTTTTCGCCTTTCACTTCCTATTCCCCTTCGTCATTGCAGCC	5	6
Opsariichthys uncirostris uncirostris	GGTGGCTTCTCAGTTGACAACGCAACGTTAACACGATTCTTCGCCTTCCATTTCCTACTACCATTTGTTATCGCCGCC	3	1	*
Oreochromis mossambicus	GGGGGATTCTCCGTAGACAATGCCACCCTAACTCGCTTTTTCGCCTTCCATTTCCTCCTCCCCTTCATCATTGCAGCT	3	8
Oreochromis niloticus	GGGGGATTCTCCGTAGACAATGCCACCCTAACTCGCTTTTTCGCCTTCCATTTCCTTCTTCCCTTCATCATTGCAGCC	3	7
Oryzias latipes	GGGGGATTTTCAGTAGATAACGCCACACTTACCCGATTCTTTGCCTTCCATTTCCTCCTCCCCTTCGTAATTGCCGCC	5	5
Paramisgurnus dabryanus	GGAGGGTTCTCAGTAGATAATGCAACATTAACACGATTCTTTGCCTTCCACTTCCTCCTGCCATTTATTATTGCTGCA	2	5
Phoxinus lagowskii steindachneri	GGCGGCTTCTCCGTAGATAACGCAACTCTCACACGATTCTTTGCCTTCCACTTCCTCCTACCTTTTATCATCGCCGGC	5	6
Phoxinus oxycephalus jouyi	GGCGGCTTCTCGGTAGATAACGCAACTCTTACGCGATTCTTCGCCTTCCACTTCCTTCTGCCCTTTATTATTGCCGGT	5	6
Plecoglossus altivelis altivelis	GGTGGGTTCTCAGTCGATAGCGCTACCCTAACCCGGTTCTTCGCTTTCCACTTTATCCTTCCTTTTATCATTGCTGCC	4	6
Poecilia reticulata	GGGGGATTTTCAGTAGACAACGCAACCTTAACCCGCTTCTTCGCCTTCCACTTTCTACTACCTTTTATTGTTGCAGCC	4	4
Pseudobagrus nudiceps	GGTGGATTTTCCGTAGACAACGCAACATTAACACGATTCTTTGCATTCCACTTTCTACTACCATTCGCAGTTGTAGGA	4	8
Pseudorasbora parva	GGGGGTTTTTCAGTAGATAATGCAACACTAACACGATTCTTCGCATTCCACTTCCTTCTCCCATTTATTATTGCTGCC	4	4
Pungtungia herzi	GGGGGCTTCTCGGTAGATAACGCAACACTAACACGATTCTTTGCATTTCATTTTCTCCTCCCATTTATCATTGCTGCA	5	6
Rhodeus ocellatus ocellatus	GGCGGATTTTCAGTAGATAACGCAACACTAACCCGATTTTTCGCCTTTCACTTCCTATTTCCATTTGTAATCGCCGCC	5	5
Salvelinus leucomaenis	GGCGGGTTTTCTGTCGACAACGCCACCCTAACCCGATTTTTCGCCTTTCACTTCCTATTCCCATTCGTAATTGCAGCC	5	5
Sarcocheilichthys variegatus microoculus	GGAGGCTTCTCTGTAGACAATGCAACTCTGACACGATTCTTCGCATTTCACTTCCTACTTCCATTTATTATTGCCGCC	3	2
Silurus asotus	GGGGGATTTTCCGTAGACAACGCAACCCTTACACGATTCTTCGCATTTCACTTCATTCTACCATTCGCCATTGTAGCC	5	6
Tanakia lanceolata	GGAGGCTTTTCAGTAGACAACGCAACCCTCACCCGATTTTTCGCTTTTCACTTCCTCCTCCCATTTATTGTTGCTGCA	4	6
Tanakia limbata	GGGGGATTTTCGGTTGATAACGCAACACTAACTCGATTCTTCGCCTTCCACTTCCTCCTCCCATTTGTCGTCGCCGCG	7	6
Tribolodon hakonensis	GGGGGCTTCTCAGTAGACAACGCAACTCTCACACGATTCTTCGCATTCCACTTCCTCCTGCCGTTTATCATCGCCGGC	3	7
Zacco platypus A	GGCGGCTTCTCAGTTGATAACGCAACGTTGACACGATTCTTCGCCTTCCACTTCCTACTGCCCTTTGTTATCGCCGCC	5	3
Zacco sieboldii	GGTGGATTCTCAGTCGACAATGCAACACTTACACGATTCTTCGCATTCCACTTCCTACTGCCATTCGTAGTCGCCGCG	2	6
Zacco temminckii	GGTGGGTTCTCAGTCGACAACGCAACACTAACACGATTCTTCGCATTCCACTTCCTCCTACCATTCGTAGTCGCCGCC	2	5
Cyprinus carpio	GGTGGGTTCTCAGTAGACAATGCAACACTAACACGATTCTTCGCATTCCACTTCCTACTACCATTTGTTATTGCCGCC	0	0
Primer: CpCyB_496F	GGTGGGTTCTCAGTAGACAATGC-------------------------------------------------------
Primer: CpCyB_573R(complemented)	--------------------------------------------------------ACTACCATTTGTTATTGCCGCC
Probe: CpCyB_550p	-------------------------CACTAACACGATTCTTCGCATTCCACTTCC-----------------------
